# Supplementary material for: Polyether Ether Ketone Coated with Ultra-Thin Films of Titanium Oxide and Zirconium Oxide Fabricated by DC Magnetron Sputtering for Biomedical Application
Source: Materials (Basel). 2022 Nov 14;15(22):8029. doi: 10.3390/ma15228029 (PMC9694952; doi:10.3390/ma15228029)
Supplement: Supplementary file 1 [file materials-15-08029-s001.zip]

Archive with 1 entries (1 files):
- materials-1990629-supplementary.pdf
